# Supplementary material for: The Effect of Virtual Endoscopy Simulator Training on Novices: A Systematic Review
Source: PLoS One. 2014 Feb 21;9(2):e89224. doi: 10.1371/journal.pone.0089224 (PMC3931711; doi:10.1371/journal.pone.0089224)
Supplement: Table S1 — Characteristics of the included studies. (XLSX) [file pone.0089224.s001.xlsx]

## Sheet: Sheet1
Study, year	Country, Number	Simulator	Endoscopy type	Participants	Interventions
	of centers				Treatment	Control
Ahlberg 2005 [12]	Sweden,8	AccuTouch System virtual reality endoscopy simulator (version 1.3)	Colonoscopy	12 residents: 10 surgeons, 2 gastroenterologists	Simulator training, n=6	Theoretical training, n=6
Cohen 2006 [13]	USA, 16	Simbionix GI Mentor	Colonoscopy	45 first-year gastroenterology fellows	Simulator training, n=22	Bedside teaching, n=23
		(Simbionix USA Corporation, Cleveland, Ohio)
Di Giulio 2004 [14]	Italy,7	GI-Mentor	Gastroscopy	22 fellows	Simulator training, n=11	Theoretical training, n=11
		(Simbionix Ltd., Lod, Israel)
Ende 2012 [15]	Germany, USA,15	The plastic phantom (developed by Classen and Ruppin);	Gastroscopy	28 medical and surgical residents	Simulator training, n=9	Bedside training, n=9
		The compactEASIE(developed by Hochberger et a);
		The GI Mentor (Simbionix USA)
Ferlitsch 2002 [16]	Austria,1	GI Mentor virtual endoscopy simulator	Colonoscopy	13 medical residents	Simulator training, n=7	Theoretical training, n=6
Ferlitsch 2010 [17]	Austria,1	GI Mentor virtual endoscopy simulator	Gastroscopy	28 residents in internal medicine	Simulator training, n=14	Bedside teaching,n=14
Gerson 2003 [18]	USA,1	Sigmoidoscopy simulator	Colonoscopy	16 internal medicine residents	Simulator training, n=9	Bedside training, n=7
		(Immersion Medical, Inc., Gaithersburg, Maryl and, USA)
Haycock 2010[19]	UK, Italy, The Netherlands,4	Simulated ScopeGuide 3-D imager view	Colonoscopy	36 novice colonoscopists	Simulator training, n=18	Bedside training, n=18
Hochberger 2005 [20]	Germany, USA,9	The Erlangen Active Simulator for Interventional Endoscopy EASIE)	Gastroscopy	28 fellows	Simulator training, n=14	Bedside training, n=14
Kruglikova 2010 [21]	Denmark,2	Accu Touch Endoscopy Simulator (Immersion Medical Corporation, Gaithersburg, Mary-land, USA)	Colonoscopy	22 trainees	Simulator training, n=11	Theoretical training, n=11
Maiss 2007 [22]	Germany, USA,3	The compact Erlangen Active Simulator for Interventional Endoscopy-simulator	Gastroscopy	27 endoscopic novices	Simulator training, n=14	Theoretical training, n=13
Maiss 2006 [23]	Germany, USA, France, 25	The Erlangen Active Simulator for Interventional Endoscopy(EASIE)	Gastroscopy	35 French GI fellows	Simulator training, n=18	Bedside training, n=17
Park 2007 [24]	Canada,1	Accu-Touch colonoscopy simulator(Version 1.2; Immersion Medical, Gaithersburg, MD)	Colonoscopy	24 Residents in postgraduate years 1 to 3	Simulator training, n=12	Theoretical training, n=12
Sedlack 2004 [25]	USA,1	The AccuTouch colonoscopy simulator (Immersion Medical, Gaithersburg, MD, Simulator engine 1.1.1)	Colonoscopy	8 fellows	Simulator training, n=4	Bedside training,n=4
Tuggy 1998 [26]	USA,1	Virtual reality sigmoidoscopy simulator	Colonoscopy	10 residents	Simulator training, n=5	No training, n=5
Table S1. Characteristics of the included studies
